# Supplementary material for: Lipidomic insights into the response of Arabidopsis sepals to mild heat stress
Source: aBIOTECH. 2023 Jun 6;4(3):224–37. doi: 10.1007/s42994-023-00103-x (PMC10638258; doi:10.1007/s42994-023-00103-x)
Supplement: Supplementary file 2 — Supplementary file2 (XLSX 55 KB) [file 42994_2023_103_MOESM2_ESM.xlsx]

## Sheet: Table S1
Table S1 Features of identified lipid classes and lipid molecules in sepal samples
Compound_Class	Compound_Name	Chemical_Formula	Adduct	Name	mz_mean	RT_mean
Diacylglycerol	DAG 34:2 (1)	C37H68O5	[M+NH4]+	Cluster_094459	610.541	9.93027
Diacylglycerol	DAG 34:2 (2)	C37H68O5	[M+NH4]+	Cluster_094460	610.539	8.65136
Diacylglycerol	DAG 34:3 (1)	C37H66O5	[M+NH4]+	Cluster_094165	608.534	9.21421
Diacylglycerol	DAG 34:3 (2)	C37H66O5	[M+NH4]+	Cluster_094149	608.524	9.21436
Diacylglycerol	DAG 34:4 (1)	C37H64O5	[M+NH4]+	Cluster_093875	606.51	8.81898
Diacylglycerol	DAG 36:5	C39H66O5	[M+NH4]+	Cluster_097741	632.525	8.62044
Diacylglycerol	DAG 36:6	C39H64O5	[M+NH4]+	Cluster_097491	630.509	7.94326
Digalactosyl-Diacylglycerol	DGDG 32:0	C47H88O15	[M+NH4]+	Cluster_125559	910.646	8.40995
Digalactosyl-Diacylglycerol	DGDG 32:1	C47H86O15	[M+NH4]+	Cluster_125400	908.63	7.67281
Digalactosyl-Diacylglycerol	DGDG 32:3 (1)	C47H82O15	[M+NH4]+	Cluster_125010	904.597	6.36007
Digalactosyl-Diacylglycerol	DGDG 32:3 (2)	C47H82O15	[M+NH4]+	Cluster_125004	904.599	6.52914
Digalactosyl-Diacylglycerol	DGDG 34:0	C49H92O15	[M+NH4]+	Cluster_127627	938.677	9.42018
Digalactosyl-Diacylglycerol	DGDG 34:1	C49H90O15	[M+NH4]+	Cluster_127488	936.661	8.61482
Digalactosyl-Diacylglycerol	DGDG 34:2	C49H88O15	[M+NH4]+	Cluster_127354	934.646	7.86766
Digalactosyl-Diacylglycerol	DGDG 34:3	C49H86O15	[M+NH4]+	Cluster_127208	932.63	7.24248
Digalactosyl-Diacylglycerol	DGDG 34:4	C49H84O15	[M+NH4]+	Cluster_127060	930.614	6.56508
Digalactosyl-Diacylglycerol	DGDG 34:5	C49H82O15	[M+NH4]+	Cluster_126888	928.596	6.06206
Digalactosyl-Diacylglycerol	DGDG 34:6	C49H80O15	[M+NH4]+	Cluster_126777	926.582	5.57326
Digalactosyl-Diacylglycerol	DGDG 36:2	C51H92O15	[M+NH4]+	Cluster_129431	962.677	8.88742
Digalactosyl-Diacylglycerol	DGDG 36:3	C51H90O15	[M+NH4]+	Cluster_129289	960.661	8.21024
Digalactosyl-Diacylglycerol	DGDG 36:5	C51H86O15	[M+NH4]+	Cluster_129021	956.628	6.76212
Digalactosyl-Diacylglycerol	DGDG 36:6	C51H84O15	[M+NH4]+	Cluster_128902	954.613	6.20441
Digalactosyl-Diacylglycerol	DGDG 38:4	C53H92O15	[M+NH4]+	Cluster_131079	986.678	8.33053
Digalactosyl-Diacylglycerol	DGDG 38:5	C53H90O15	[M+NH4]+	Cluster_130990	984.66	7.58475
Digalactosyl-Diacylglycerol	DGDG 38:6	C53H88O15	[M+NH4]+	Cluster_130847	982.644	6.96206
Monogalactosyldiacylglycerol	MGDG 32:0	C41H78O10	[M+NH4]+	Cluster_111191	748.593	9.2227
Monogalactosyldiacylglycerol	MGDG 32:1	C41H76O10	[M+NH4]+	Cluster_110978	746.571	8.40533
Monogalactosyldiacylglycerol	MGDG 32:3	C41H72O10	[M+NH4]+	Cluster_110575	742.548	7.19723
Monogalactosyldiacylglycerol	MGDG 32:4	C41H68O10	[M+NH4]+	Cluster_110341	740.528	6.49789
Monogalactosyldiacylglycerol	MGDG 32:5	C41H70O10	[M+NH4]+	Cluster_110130	738.513	5.96688
Monogalactosyldiacylglycerol	MGDG 32:6	C41H66O10	[M+NH4]+	Cluster_109886	736.498	5.47293
Monogalactosyldiacylglycerol	MGDG 34:1	C43H80O10	[M+NH4]+	Cluster_113791	774.609	9.41862
Monogalactosyldiacylglycerol	MGDG 34:2	C43H78O10	[M+NH4]+	Cluster_113605	772.592	8.6472
Monogalactosyldiacylglycerol	MGDG 34:3	C43H76O10	[M+NH4]+	Cluster_113381	770.578	7.97568
Monogalactosyldiacylglycerol	MGDG 34:4	C43H74O10	[M+NH4]+	Cluster_113151	768.562	7.32019
Monogalactosyldiacylglycerol	MGDG 34:5	C43H72O10	[M+NH4]+	Cluster_112975	766.546	6.68919
Monogalactosyldiacylglycerol	MGDG 34:6	C43H70O10	[M+NH4]+	Cluster_112786	764.529	6.12963
Monogalactosyldiacylglycerol	MGDG 36:3 (1)	C45H80O10	[M+NH4]+	Cluster_115990	798.608	8.98088
Monogalactosyldiacylglycerol	MGDG 36:3 (2)	C45H80O10	[M+NH4]+	Cluster_115989	798.609	8.82959
Monogalactosyldiacylglycerol	MGDG 36:4	C45H78O10	[M+NH4]+	Cluster_115816	796.592	8.11527
Monogalactosyldiacylglycerol	MGDG 36:5	C45H76O10	[M+NH4]+	Cluster_115646	794.576	7.4508
Monogalactosyldiacylglycerol	MGDG 38:4	C47H82O10	[M+NH4]+	Cluster_118380	824.625	9.16907
Monogalactosyldiacylglycerol	MGDG 38:5	C47H80O10	[M+NH4]+	Cluster_118230	822.607	8.32314
Phosphatidylcholine	PC 32:0	C40H80NO8P	[M+H]+	Cluster_109724	734.569	8.69003
Phosphatidylcholine	PC 32:1	C40H78NO8P	[M+H]+	Cluster_109485	732.553	7.91095
Phosphatidylcholine	PC 32:2	C40H76NO8P	[M+H]+	Cluster_109284	730.539	7.15094
Phosphatidylcholine	PC 32:3	C40H74NO8P	[M+H]+	Cluster_109115	728.523	6.48131
Phosphatidylcholine	PC 34:1	C42H82NO8P	[M+H]+	Cluster_112409	760.586	8.90663
Phosphatidylcholine	PC 34:2 (1)	C42H80NO8P	[M+H]+	Cluster_112213	758.569	8.07721
Phosphatidylcholine	PC 34:2 (2)	C42H80NO8P	[M+H]+	Cluster_112214	758.572	8.26123
Phosphatidylcholine	PC 34:3	C42H78NO8P	[M+H]+	Cluster_111967	756.553	7.40296
Phosphatidylcholine	PC 36:1	C44H86NO8P	[M+H]+	Cluster_115110	788.624	10.1031
Phosphatidylcholine	PC 36:2	C44H84NO8P	[M+H]+	Cluster_114907	786.6	9.15896
Phosphatidylcholine	PC 36:3	C44H82NO8P	[M+H]+	Cluster_114695	784.584	8.29359
Phosphatidylcholine	PC 36:5	C44H78NO8P	[M+H]+	Cluster_114279	780.552	6.90388
Phosphatidylcholine	PC 36:6	C44H76NO8P	[M+H]+	Cluster_114103	778.537	6.32664
Phosphatidylcholine	PC 38:3	C46H86NO8P	[M+H]+	Cluster_117298	812.617	9.32565
Phosphatidylcholine	PC 38:5	C46H82NO8P	[M+H]+	Cluster_116922	808.583	7.7918
Phosphatidylethanolamine	PE 34:1	C39H76NO8P	[M+H]+	Cluster_108056	718.537	9.03532
Phosphatidylethanolamine	PE 36:2 (1)	C41H78NO8P	[M+H]+	Cluster_110817	744.553	7.59456
Phosphatidylethanolamine	PE 36:2 (2)	C41H78NO8P	[M+H]+	Cluster_110820	744.553	9.26679
Phosphatidylethanolamine	PE 36:3	C41H76NO8P	[M+H]+	Cluster_110576	742.538	8.39623
Phosphatidylethanolamine	PE 36:4	C41H74NO8P	[M+H]+	Cluster_110342	740.521	7.67551
Phosphatidylethanolamine	PE 36:5	C41H72NO8P	[M+H]+	Cluster_110127	738.506	7.03039
Phosphatidylethanolamine	PE 36:6	C41H70NO8P	[M+H]+	Cluster_109888	736.49	6.43444
Triacylglyceride	TAG 40:0	C43H82O6	[M+NH4]+	Cluster_107368	712.644	13.7764
Triacylglyceride	TAG 40:1	C43H80O6	[M+NH4]+	Cluster_107173	710.629	13.1952
Triacylglyceride	TAG 42:1	C45H84O6	[M+NH4]+	Cluster_110161	738.658	13.7426
Triacylglyceride	TAG 42:2	C45H82O6	[M+NH4]+	Cluster_109941	736.641	13.3229
Triacylglyceride	TAG 44:0	C47H90O6	[M+NH4]+	Cluster_113176	768.708	14.5384
Triacylglyceride	TAG 44:1	C47H88O6	[M+NH4]+	Cluster_112990	766.693	14.224
Triacylglyceride	TAG 44:2	C47H86O6	[M+NH4]+	Cluster_112804	764.672	13.7525
Triacylglyceride	TAG 46:0 (1)	C49H94O6	[M+NH4]+	Cluster_115841	796.739	14.8817
Triacylglyceride	TAG 46:0 (2)	C49H94O6	[M+NH4]+	Cluster_115842	796.738	15.0391
Triacylglyceride	TAG 46:1	C49H92O6	[M+NH4]+	Cluster_115659	794.722	14.6081
Triacylglyceride	TAG 46:2 (1)	C49H90O6	[M+NH4]+	Cluster_115474	792.708	14.2178
Triacylglyceride	TAG 46:2 (2)	C49H90O6	[M+NH4]+	Cluster_115475	792.707	14.3338
Triacylglyceride	TAG 46:3	C49H88O6	[M+NH4]+	Cluster_115293	790.691	14.0187
Triacylglyceride	TAG 48:0 (1)	C51H98O6	[M+NH4]+	Cluster_118387	824.769	15.1768
Triacylglyceride	TAG 48:0 (2)	C51H98O6	[M+NH4]+	Cluster_118388	824.769	15.3324
Triacylglyceride	TAG 48:1	C51H96O6	[M+NH4]+	Cluster_118239	822.753	14.9372
Triacylglyceride	TAG 48:2	C51H94O6	[M+NH4]+	Cluster_118057	820.737	14.6959
Triacylglyceride	TAG 48:3 (1)	C51H92O6	[M+NH4]+	Cluster_117865	818.721	14.4241
Triacylglyceride	TAG 48:4 (1)	C51H90O6	[M+NH4]+	Cluster_117714	816.708	13.9118
Triacylglyceride	TAG 48:4 (2)	C51H90O6	[M+NH4]+	Cluster_117715	816.706	14.0258
Triacylglyceride	TAG 50:0 (1)	C53H102O6	[M+NH4]+	Cluster_120729	852.801	15.4393
Triacylglyceride	TAG 50:0 (2)	C53H102O6	[M+NH4]+	Cluster_120730	852.801	15.5885
Triacylglyceride	TAG 50:1	C53H100O6	[M+NH4]+	Cluster_120560	850.784	15.1891
Triacylglyceride	TAG 50:2	C53H98O6	[M+NH4]+	Cluster_120372	848.769	14.9254
Triacylglyceride	TAG 50:3	C53H96O6	[M+NH4]+	Cluster_120206	846.753	14.6507
Triacylglyceride	TAG 50:4	C53H94O6	[M+NH4]+	Cluster_120059	844.738	14.3395
Triacylglyceride	TAG 52:0	C55H106O6	[M+NH4]+	Cluster_123017	880.832	15.6696
Triacylglyceride	TAG 52:2	C55H102O6	[M+NH4]+	Cluster_122742	876.8	15.2143
Triacylglyceride	TAG 52:3	C55H100O6	[M+NH4]+	Cluster_122542	874.784	14.9635
Triacylglyceride	TAG 52:4	C55H98O6	[M+NH4]+	Cluster_122369	872.769	14.6874
Triacylglyceride	TAG 52:5	C55H96O6	[M+NH4]+	Cluster_122180	870.753	14.3865
Triacylglyceride	TAG 52:6	C55H94O6	[M+NH4]+	Cluster_122016	868.737	14.0587
Triacylglyceride	TAG 52:7	C55H92O6	[M+NH4]+	Cluster_121872	866.722	13.6899
Triacylglyceride	TAG 52:9	C55H88O6	[M+NH4]+	Cluster_121595	862.692	12.7097
Triacylglyceride	TAG 54:0	C57H110O6	[M+NH4]+	Cluster_125439	908.862	15.884
Triacylglyceride	TAG 54:1	C57H108O6	[M+NH4]+	Cluster_125248	906.847	15.678
Triacylglyceride	TAG 54:2	C57H106O6	[M+NH4]+	Cluster_125037	904.832	15.4629
Triacylglyceride	TAG 54:3	C57H104O6	[M+NH4]+	Cluster_124824	902.815	15.2426
Triacylglyceride	TAG 54:4	C57H102O6	[M+NH4]+	Cluster_124628	900.796	14.9955
Triacylglyceride	TAG 54:5	C57H100O6	[M+NH4]+	Cluster_124483	898.784	14.7282
Triacylglyceride	TAG 54:6	C57H98O6	[M+NH4]+	Cluster_124282	896.769	14.4415
Triacylglyceride	TAG 54:7	C57H96O6	[M+NH4]+	Cluster_012473	894.751	14.0998
Triacylglyceride	TAG 54:8	C57H94O6	[M+NH4]+	Cluster_123958	892.736	13.7322
Triacylglyceride	TAG 54:9	C57H92O6	[M+NH4]+	Cluster_123750	890.721	13.3068
Triacylglyceride	TAG 56:0	C59H114O6	[M+NH4]+	Cluster_127506	936.896	16.0976
Triacylglyceride	TAG 56:1	C59H112O6	[M+NH4]+	Cluster_127382	934.879	15.8936
Triacylglyceride	TAG 56:2	C59H110O6	[M+NH4]+	Cluster_127223	932.864	15.6891
Triacylglyceride	TAG 56:3	C59H108O6	[M+NH4]+	Cluster_127089	930.848	15.485
Triacylglyceride	TAG 56:4	C59H106O6	[M+NH4]+	Cluster_126903	928.832	15.265
Triacylglyceride	TAG 56:5	C59H104O6	[M+NH4]+	Cluster_126796	926.816	15.0338
Triacylglyceride	TAG 56:6	C59H102O6	[M+NH4]+	Cluster_126631	924.8	14.7912
Triacylglyceride	TAG 56:7	C59H100O6	[M+NH4]+	Cluster_126470	922.784	14.4747
Triacylglyceride	TAG 56:8	C59H98O6	[M+NH4]+	Cluster_126298	920.769	14.1419
Triacylglyceride	TAG 56:9	C59H96O6	[M+NH4]+	Cluster_126134	918.753	13.7926
Triacylglyceride	TAG 58:0	C61H118O6	[M+NH4]+	Cluster_129646	964.928	16.3089
Triacylglyceride	TAG 58:1	C61H116O6	[M+NH4]+	Cluster_129446	962.911	16.1097
Triacylglyceride	TAG 58:2	C61H114O6	[M+NH4]+	Cluster_129313	960.894	15.9024
Triacylglyceride	TAG 58:3	C61H112O6	[M+NH4]+	Cluster_129147	958.879	15.7055
Triacylglyceride	TAG 58:4	C61H110O6	[M+NH4]+	Cluster_129037	956.863	15.4862
Triacylglyceride	TAG 58:5	C61H108O6	[M+NH4]+	Cluster_128923	954.847	15.271
Triacylglyceride	TAG 58:7	C61H104O6	[M+NH4]+	Cluster_128626	950.817	14.7965
Triacylglyceride	TAG 60:1	C63H120O6	[M+NH4]+	Cluster_131412	990.942	16.327
Triacylglyceride	TAG 60:2	C63H118O6	[M+NH4]+	Cluster_131264	988.927	16.1082
Triacylglyceride	TAG 60:3	C63H116O6	[M+NH4]+	Cluster_131140	986.91	15.892
Triacylglyceride	TAG 60:4	C63H114O6	[M+NH4]+	Cluster_131002	984.894	15.6883
Triacylglyceride	TAG 60:5	C63H112O6	[M+NH4]+	Cluster_130863	982.879	15.4886
Triacylglyceride	TAG 60:6	C63H110O6	[M+NH4]+	Cluster_130685	980.862	15.2948
Triacylglyceride	TAG 60:7	C63H108O6	[M+NH4]+	Cluster_130569	978.847	15.0785
Triacylglyceride	TAG 62:3	C65H120O6	[M+NH4]+	Cluster_133026	1014.94	16.0798
Triacylglyceride	TAG 62:4	C65H118O6	[M+NH4]+	Cluster_132882	1012.92	15.8851
Triacylglyceride	TAG 62:5	C65H116O6	[M+NH4]+	Cluster_132769	1010.91	15.6949
Triacylglyceride	TAG 62:6	C65H114O6	[M+NH4]+	Cluster_132620	1008.89	15.4874
Triacylglyceride	TAG 64:3	C67H124O6	[M+NH4]+	Cluster_134745	1042.97	16.2864
Triacylglyceride	TAG 64:4	C67H122O6	[M+NH4]+	Cluster_134637	1040.96	16.0827
Triacylglyceride	TAG 64:5	C67H120O6	[M+NH4]+	Cluster_134518	1038.94	15.8928
Fatty acids	FA16:0		[M-H]-	Cluster_11460	249.186	2.75337
Fatty acids	FA16:1 *		[M-H]-	Cluster_11750	251.202	3.26803
Fatty acids	FA16:2 (1)		[M-H]-	Cluster_12064	253.217	3.86032
Fatty acids	FA16:3 (1)		[M-H]-	Cluster_12210	255.233	4.36381
Fatty acids	FA18:0 (1)		[M-H]-	Cluster_13759	277.217	6.83322
Fatty acids	FA18:1		[M-H]-	Cluster_13847	277.217	6.13146
Fatty acids	FA18:2 (9-cis,12-cis)		[M-H]-	Cluster_13866	277.217	3.53538
Fatty acids	FA18:3 (9-cis,12-cis,15-cis) (1)		[M-H]-	Cluster_14132	279.233	4.02022
Fatty acids	FA18:3 (9-cis,12-cis,15-cis) (2)		[M-H]-	Cluster_14395	281.249	4.54686
Fatty acids	FA18:3 (9-cis,12-cis,15-cis) (3)		[M-H]-	Cluster_14734	283.264	5.11703
Fatty acids	FA20:0		[M-H]-	Cluster_17153	307.264	4.71683
Fatty acids	FA20:1		[M-H]-	Cluster_17154	307.264	4.80295
Fatty acids	FA20:2 (1)		[M-H]-	Cluster_17400	309.28	5.25018
Fatty acids	FA20:2 (2)		[M-H]-	Cluster_17851	311.296	5.97091
Fatty acids	FA22:0		[M-H]-	Cluster_19654	333.28	4.96546
Fatty acids	FA22:1		[M-H]-	Cluster_19655	333.28	5.0777
Fatty acids	FA22:3 (1)		[M-H]-	Cluster_19921	337.311	6.07672
Fatty acids	FA22:3 (2)		[M-H]-	Cluster_20243	339.327	6.97368
Fatty acids	FA24:0		[M-H]-	Cluster_21977	363.327	6.30954
Fatty acids	FA24:1		[M-H]-	Cluster_22211	365.343	7.04631
Fatty acids	FA24:2 (2)		[M-H]-	Cluster_22464	367.358	8.07189
Fatty acids	FA26:0		[M-H]-	Cluster_24465	391.359	7.32071
Fatty acids	FA26:1		[M-H]-	Cluster_24630	393.374	8.10881
Fatty acids	FA26:2 (1)		[M-H]-	Cluster_24809	395.389	9.21703
Phosphatidylglycerol	PG 32:0	C38H75O10P	[M-H]-	Cluster_51342	711.424	4.26361
Phosphatidylglycerol	PG 32:1	C38H73O10P	[M-H]-	Cluster_51572	713.44	4.71669
Phosphatidylglycerol	PG 32:2 (1)	C38H71O10P	[M-H]-	Cluster_51717	715.455	4.45373
Phosphatidylglycerol	PG 32:2 (2)	C38H71O10P	[M-H]-	Cluster_51720	715.457	4.89879
Phosphatidylglycerol	PG 32:3 (1)	C38H69O10P	[M-H]-	Cluster_51722	715.456	5.26679
Phosphatidylglycerol	PG 32:3 (2)	C38H69O10P	[M-H]-	Cluster_51723	715.456	5.36918
Phosphatidylglycerol	PG 32:3 (3)	C38H69O10P	[M-H]-	Cluster_51875	717.471	6.00263
Phosphatidylglycerol	PG 32:3 (3)	C38H69O10P	[M-H]-	Cluster_51884	717.472	5.14822
Phosphatidylglycerol	PG 32:4 (1)	C38H67O10P	[M-H]-	Cluster_52031	719.487	6.58719
Phosphatidylglycerol	PG 32:5 (1)	C38H65O10P	[M-H]-	Cluster_52145	721.502	6.83664
Phosphatidylglycerol	PG 34:0	C40H79O10P	[M-H]-	Cluster_53354	737.441	4.32021
Phosphatidylglycerol	PG 34:1 (1)	C40H77O10P	[M-H]-	Cluster_53590	739.456	4.61562
Phosphatidylglycerol	PG 34:1 (2)	C40H77O10P	[M-H]-	Cluster_53787	741.471	5.70146
Phosphatidylglycerol	PG 34:2 (1)	C40H75O10P	[M-H]-	Cluster_53910	743.488	5.91231
Phosphatidylglycerol	PG 34:2 (2)	C40H75O10P	[M-H]-	Cluster_53930	743.487	6.1853
Phosphatidylglycerol	PG 34:3 (1)	C40H73O10P	[M-H]-	Cluster_54078	745.503	6.74908
Phosphatidylglycerol	PG 34:3 (2)	C40H73O10P	[M-H]-	Cluster_54083	745.503	6.4049
Phosphatidylglycerol	PG 34:4	C40H71O10P	[M-H]-	Cluster_54206	747.519	7.436
Phosphatidylglycerol	PG 34:5	C40H69O10P	[M-H]-	Cluster_54208	747.518	6.99695
Phosphatidylglycerol	PG 34:6	C40H67O10P	[M-H]-	Cluster_54387	749.534	7.6905
Phosphatidylglycerol	PG 36:3	C42H77O10P	[M-H]-	Cluster_55454	762.531	6.92837
Phosphatidylglycerol	PG 36:4	C42H75O10P	[M-H]-	Cluster_55519	763.456	5.02699
Phosphatidylglycerol	PG 36:5 (1)	C42H73O10P	[M-H]-	Cluster_55636	765.471	5.16437
Phosphatidylglycerol	PG 36:5 (2)	C42H73O10P	[M-H]-	Cluster_55648	765.469	6.35106
Phosphatidylglycerol	PG 36:6 (1)	C42H71O10P	[M-H]-	Cluster_55797	767.484	6.91218
Phosphatidylglycerol	PG 36:6 (2)	C42H71O10P	[M-H]-	Cluster_55799	767.487	5.56735
Phosphatidylglycerol	PG 36:7 (2)	C42H69O10P	[M-H]-	Cluster_55942	769.502	6.03508
Phosphatidylinositol	PI 34:2	C43H79O13P	[M-H]-	Cluster_56045	771.519	6.57635
Phosphatidylinositol	PI 34:3	C43H77O13P	[M-H]-	Cluster_57066	786.53	6.52965
Phosphatidylinositol	PI 36:1	C45H85O13P	[M-H]-	Cluster_57210	788.544	7.15437
Phosphatidylinositol	PI 36:4	C45H79O13P	[M-H]-	Cluster_57360	790.56	7.91382
Phosphatidylinositol	PI 36:5	C45H77O13P	[M-H]-	Cluster_57415	791.495	6.13317
Phosphatidylinositol	PI 36:6	C45H75O13P	[M-H]-	Cluster_57502	793.515	6.35623
Phosphatidylserine	PS 34:0	C40H78NO10P	[M-H]-	Cluster_57504	793.511	6.69294
Phosphatidylserine	PS 36:0	C42H82NO10P	[M-H]-	Cluster_58369	809.452	4.57384
Phosphatidylserine	PS 36:1 1	C42H80NO10P	[M-H]-	Cluster_58548	811.468	4.8936
Phosphatidylserine	PS 36:2	C42H78NO10P	[M-H]-	Cluster_58634	813.483	5.26801
Phosphatidylserine	PS 38:0	C44H86NO10P	[M-H]-	Cluster_58690	814.561	7.4008
Phosphatidylserine	PS 38:1 (1)	C44H84NO10P	[M-H]-	Cluster_58771	815.499	5.52742
Phosphatidylserine	PS 38:1 (2)	C44H84NO10P	[M-H]-	Cluster_58772	815.498	5.66886
Phosphatidylserine	PS 38:2 (1)	C44H82NO10P	[M-H]-	Cluster_58861	816.577	8.07972
Phosphatidylserine	PS 40:1	C46H88NO10P	[M-H]-	Cluster_58862	816.577	8.25939
Phosphatidylserine	PS 40:2 (1)	C46H86NO10P	[M-H]-	Cluster_58920	817.514	5.96313
Phosphatidylserine	PS 40:2 (2)	C46H86NO10P	[M-H]-	Cluster_58921	817.513	6.13626
Phosphatidylserine	PS 40:3 (1)	C46H84NO10P	[M-H]-	Cluster_58974	818.592	8.89783
Phosphatidylserine	PS 40:4 (1)	C46H82NO10P	[M-H]-	Cluster_59044	819.536	6.68622
Phosphatidylserine	PS 40:5 (1)	C46H80NO10P	[M-H]-	Cluster_59045	819.527	6.83074
Phosphatidylserine	PS 42:3 (1)	C48H88NO10P	[M-H]-	Cluster_59153	821.546	7.15211
Phosphatidylserine	PS 42:4 1	C48H86NO10P	[M-H]-	Cluster_59154	821.55	7.31551
Sulfoquinovosyldiacylglycerol	SQDG 32:0 (1)	C41H78O12S	[M-H]-	Cluster_59155	821.541	7.44551
Sulfoquinovosyldiacylglycerol	SQDG 32:0 (2)	C41H78O12S	[M-H]-	Cluster_59730	831.503	5.69217
Sulfoquinovosyldiacylglycerol	SQDG 32:1 (1)	C41H76O12S	[M-H]-	Cluster_59841	833.518	6.17654
Sulfoquinovosyldiacylglycerol	SQDG 34:0 (1)	C43H82O12S	[M-H]-	Cluster_60032	836.544	6.32573
Sulfoquinovosyldiacylglycerol	SQDG 34:0 (2)	C43H82O12S	[M-H]-	Cluster_60109	837.483	4.87255
Sulfoquinovosyldiacylglycerol	SQDG 34:0 (3)	C43H82O12S	[M-H]-	Cluster_60110	837.483	4.98868
Sulfoquinovosyldiacylglycerol	SQDG 34:1 (1)	C43H80O12S	[M-H]-	Cluster_60157	838.56	6.90798
Sulfoquinovosyldiacylglycerol	SQDG 34:1 (2)	C43H80O12S	[M-H]-	Cluster_60223	839.499	5.23336
Sulfoquinovosyldiacylglycerol	SQDG 34:2 (1)	C43H78O12S	[M-H]-	Cluster_60224	839.499	5.36017
Sulfoquinovosyldiacylglycerol	SQDG 34:2 (2)	C43H78O12S	[M-H]-	Cluster_60266	840.576	7.54898
Sulfoquinovosyldiacylglycerol	SQDG 34:3 (1)	C43H76O12S	[M-H]-	Cluster_60324	841.513	5.65789
Sulfoquinovosyldiacylglycerol	SQDG 34:3 (2)	C43H76O12S	[M-H]-	Cluster_60325	841.515	5.80301
Sulfoquinovosyldiacylglycerol	SQDG 34:4 (1)	C43H74O12S	[M-H]-	Cluster_60362	842.592	8.29231
Sulfoquinovosyldiacylglycerol	SQDG 34:5	C43H72O12S	[M-H]-	Cluster_60363	842.592	8.42875
Sulfoquinovosyldiacylglycerol	SQDG 34:6	C43H70O12S	[M-H]-	Cluster_60418	843.529	6.24713
Sulfoquinovosyldiacylglycerol	SQDG 36:0	C45H86O12S	[M-H]-	Cluster_60419	843.529	6.40818
Sulfoquinovosyldiacylglycerol	SQDG 36:1	C45H84O12S	[M-H]-	Cluster_60479	844.608	9.15635
Sulfoquinovosyldiacylglycerol	SQDG 36:2 (1)	C45H82O12S	[M-H]-	Cluster_60544	845.544	6.9286
Sulfoquinovosyldiacylglycerol	SQDG 36:3 (1)	C45H80O12S	[M-H]-	Cluster_60648	847.56	7.23215
Sulfoquinovosyldiacylglycerol	SQDG 36:3 (2)	C45H80O12S	[M-H]-	Cluster_60747	849.573	7.89555
Sulfoquinovosyldiacylglycerol	SQDG 36:4 (1)	C45H78O12S	[M-H]-	Cluster_60983	853.487	4.97339
Sulfoquinovosyldiacylglycerol	SQDG 36:4 (2)	C45H78O12S	[M-H]-	Cluster_61106	855.503	5.35761
Sulfoquinovosyldiacylglycerol	SQDG 36:5 (1)	C45H76O12S	[M-H]-	Cluster_61215	857.518	5.79688
Sulfoquinovosyldiacylglycerol	SQDG 36:5 (2)	C45H76O12S	[M-H]-	Cluster_61556	863.552	6.82947
Sulfoquinovosyldiacylglycerol	SQDG 36:6 (1)	C45H74O12S	[M-H]-	Cluster_61707	866.592	7.79006
Sulfoquinovosyldiacylglycerol	SQDG 36:6 (2)	C45H74O12S	[M-H]-	Cluster_61803	868.609	8.54766

## Sheet: Table S2
Table S2 Changes in signal intensities of identified lipid classes and total lipids in sepals of WT, hsp70-16, and vdav3 plants grown under both normal and mild heat stress temperatures
	WT 22	sd	hsp70-16 22	sd	TTEST: hsp70-16 22/WT 22	vdac3 22	sd	TTEST: vadc3 22/WT 22	TTEST: vadc 22/hsp70-16 22	WT 27	sd	TTEST: WT 22/WT27	hsp70-16 27	sd	TTEST: hsp70-16 27/WT 27	vdac3 27	sd	TTEST: vdac3 27/WT 27	TTEST: vadc 27/hsp70-16 27	TTEST: hsp70-16 22/hsp70-16 27	TTEST: vadc3 22/vadc3 27
DAG	175.914	9.11348	177.356	7.16618	0.856555	179.257	7.06717	0.620078	0.726366	179.48	4.78268	0.619904	177.941	1.71664	0.663515	179.306	2.84352	0.958364	0.533069	0.907995	0.984884
DGDG	521.682	21.7326	535.319	9.72078	0.424992	499.747	24.8998	0.332407	0.0828289	514.824	12.1434	0.691523	479.868	8.45105	0.0215746	519.577	15.2663	0.702652	0.0141907	0.0026267	0.252226
FA	629.79	4.65851	620.288	17.1918	0.455006	629.732	11.7951	0.995953	0.567258	638.698	13.0931	0.376893	635.056	8.2005	0.73343	622.222	5.5898	0.0920854	0.0737524	0.295964	0.458716
MGDG	510.718	27.3906	529.677	12.5682	0.384933	534.097	24.5087	0.28758	0.703865	536.241	16.5282	0.284086	504.325	5.54635	0.0470553	523.767	9.90051	0.3059	0.0390155	0.0459783	0.289116
PC	433.725	17.0329	442.711	21.8735	0.641939	407.59	23.6648	0.203334	0.143698	424.599	8.06414	0.494871	394.928	5.40011	0.0090626	431.785	19.6445	0.611836	0.0354093	0.0303418	0.207906
PE	208.003	3.91306	208.398	9.19051	0.954024	187.305	16.8667	0.143627	0.169459	186.9	12.1841	0.0629897	175.956	1.82316	0.240792	203.486	18.7271	0.278769	0.0704036	0.00583031	0.334514
PG	715.681	17.7448	698.563	34.9067	0.535394	705.589	13.8532	0.433204	0.771468	720.131	12.2583	0.765276	701.04	8.95819	0.123244	719.283	5.00093	0.912646	0.0254838	0.920335	0.0117134
PI	156.613	2.59336	155.593	4.97871	0.792289	155.301	2.28049	0.543257	0.935525	160.55	4.44077	0.30124	153.13	2.99457	0.0984013	157.31	2.61061	0.31793	0.131883	0.547206	0.335406
PS	438.452	17.0761	445.975	7.22569	0.563751	433.93	17.3203	0.786949	0.373977	446.185	9.39307	0.571979	428.482	1.5463	0.0449632	442.771	6.03236	0.61496	0.015174	0.0214373	0.419773
SQDG	708.585	25.8086	716.815	18.829	0.710228	717.341	19.5968	0.640246	0.969833	720.961	6.87097	0.512517	697.128	9.86896	0.0372785	721.231	6.89378	0.964419	0.0175491	0.224708	0.543881
TAG	1505.49	35.407	1467.44	54.5913	0.416207	1471.23	34.1607	0.259008	0.924023	1503.04	35.3212	0.943182	1485.11	11.5155	0.496208	1512.18	19.7875	0.705938	0.112714	0.649349	0.0548962
TOTAL	6004.65	165.925	5998.13	177.855	0.96888	5921.12	133.471	0.505985	0.561234	6031.61	84.6555	0.833584	5832.96	46.421	0.0332979	6032.92	56.4237	0.982843	0.00609361	0.236307	0.0730861

## Sheet: Table S3
Table S3 Changes in ratios of identified lipid classes to total lipids in sepals of WT, hsp70-16, and vdav3 plants grown under both normal and mild heat stress temperatures
	WT 22	sd	hsp70-16 22	sd	TTEST: hsp70-16 22/WT 22	vdac3 22	sd	TTEST: vadc3 22/WT 22	TTEST: vadc 22/hsp70-16 22	WT 27	sd	TTEST: WT 22/WT27	TTEST: hsp70-16 27	sd	TTEST: hsp70-16 27/WT 27	vdac3 27	sd	TTEST: vdac3 27/WT 27	TTEST: vadc 27/hsp70-16 27	TTEST: hsp70-16 22/hsp70-16 27	TTEST: vadc3 22/vadc3 27
DAG	2.92767	0.0724479	2.95606	0.0326849	0.609497	2.76279	0.046712	0.0414214	0.00628935	2.99196	0.025068	0.263715	3.05078	0.0378842	0.115324	2.97243	0.0594476	0.648737	0.129102	0.0426945	0.00585421
DGDG	8.68435	0.143043	8.92767	0.132483	0.125332	7.70421	0.384279	0.0207781	0.0095684	8.58765	0.327541	0.69663	8.22631	0.0806597	0.172362	8.6113	0.193264	0.916951	0.0322612	0.00218612	0.0132105
FA	10.4934	0.284073	10.3472	0.359235	0.646692	9.70533	0.222508	0.0276931	0.0782478	10.6485	0.0776888	0.460598	10.8871	0.0700428	0.0241417	10.3139	0.0548216	0.00168877	0.000102671	0.0842913	0.00462433
MGDG	8.49968	0.245239	8.83243	0.106139	0.125949	8.23088	0.0978274	0.18988	0.00296337	8.93866	0.107321	0.0639512	8.64721	0.164596	0.0831378	8.68296	0.208577	0.138841	0.832273	0.216758	0.0252878
PC	7.22039	0.0863681	7.37714	0.149003	0.231342	6.28337	0.347604	0.0154394	0.0109864	7.08071	0.17155	0.322904	6.77038	0.0389321	0.0522803	7.15544	0.272996	0.720729	0.0799492	0.00364586	0.0191898
PE	3.46438	0.0359748	3.47323	0.0585599	0.851688	2.88812	0.282555	0.0350424	0.0348054	3.12019	0.265305	0.117231	3.01653	0.00777283	0.577822	3.37121	0.28866	0.331597	0.112593	0.000278533	0.0996306
PG	11.9182	0.0376828	11.6404	0.241586	0.153161	10.8757	0.13993	0.000368881	0.0132291	12.0067	0.0827485	0.205977	12.0186	0.119573	0.905592	11.9234	0.128051	0.412502	0.403145	0.0954241	0.00022907
PI	2.60993	0.0978833	2.59398	0.0264124	0.819406	2.39352	0.00900298	0.0270087	0.000370939	2.67659	0.0454171	0.392725	2.62505	0.0311572	0.220702	2.60741	0.0232373	0.0606381	0.467399	0.303928	3.73161e-05
PS	7.29971	0.13527	7.43887	0.173171	0.382123	6.68655	0.217336	0.0206423	0.013762	7.43881	0.0593618	0.218411	7.34608	0.0324366	0.10094	7.34057	0.165764	0.415364	0.961015	0.460371	0.00902703
SQDG	11.797	0.128893	11.9527	0.17732	0.332894	11.0557	0.0331491	0.000991556	0.00152775	12.0231	0.224173	0.247052	11.951	0.0748938	0.661334	11.9562	0.190802	0.713193	0.969324	0.989742	0.00075159
TAG	25.0737	0.373468	24.4603	0.202248	0.0888709	22.674	0.0154256	0.000573926	0.000167134	25.0572	0.142053	0.951888	25.461	0.134313	0.0329135	25.0651	0.16707	0.954259	0.0278839	0.00308789	3.34697e-06

## Sheet: Table S4
Table S4 Changes in signal intensities of identified lipid molecules in sepals of WT, hsp70-16, and vdav3 plants grown under both normal and mild heat stress temperatures
Compound_Name	WT 27	sd	hsp70-16 27	sd	TTEST: hsp70-16 27/WT 27
DGDG 34:4	27.8562	0.21287	24.9306	0.240093	0.000145827
DGDG 36:3	28.3005	1.60454	25.3146	0.203989	0.0459348
DGDG 38:5	27.496	0.531527	23.4142	2.07147	0.0416844
FA18:0 (1)	29.104	0.143386	27.6581	0.250121	0.00147932
FA18:1	29.6536	0.127248	28.9796	0.144532	0.00560976
MGDG 32:4	26.6231	0.434535	24.023	0.367966	0.0021071
MGDG 34:1	29.4583	1.91667	19.5249	1.06971	0.00217933
MGDG 34:2	31.2154	0.22634	29.3134	0.0745288	0.000245816
MGDG 34:5	32.9313	0.416021	31.7847	0.441924	0.0429483
MGDG 36:5	32.06	0.688195	29.1913	0.328256	0.00431649
PC 32:3	25.2789	2.38764	19.5254	0.401821	0.0211787
PC 34:3	34.1239	0.872349	32.2007	0.268163	0.0309451
PE 34:1	25.0087	0.498756	22.8631	0.879595	0.0302941
PE 36:3	27.4206	0.0836807	27.1457	0.0611269	0.014743
PG 32:4 (1)	31.0165	0.363001	29.2098	0.122129	0.00186458
PG 34:1 (2)	33.7107	0.306601	32.1976	0.220277	0.00342382
PG 34:2 (2)	31.5335	0.198096	30.0641	0.276092	0.00258327
PG 34:3 (1)	29.484	0.1885	28.1248	0.282487	0.00344151
PG 34:4	28.3361	0.362206	26.9191	0.33391	0.0111927
PG 34:5	31.2774	0.342913	30.2173	0.244704	0.017565
PI 36:6	27.8059	0.28737	26.474	0.126601	0.00277587
PS 34:0	27.4123	0.253074	26.0963	0.238514	0.00422575
PS 36:0	24.8729	0.373141	23.4034	0.0532903	0.00379016
PS 36:1 1	23.8843	0.363869	22.4952	0.186793	0.00624753
PS 36:2	24.0077	0.133997	23.0406	0.166047	0.00216613
PS 38:1 (1)	31.0627	0.410112	29.7958	0.422177	0.0289875
PS 38:1 (2)	33.1713	0.316583	31.9219	0.122444	0.00467498
PS 40:2 (2)	30.2699	0.18366	29.5339	0.306414	0.0331568
PS 40:3 (1)	28.6982	0.439685	27.3101	0.227825	0.0122284
PS 40:5 (1)	30.1192	0.0769906	28.8296	0.375537	0.0064643
SQDG 34:0 (2)	28.7003	0.486421	27.0682	0.571537	0.0280683
SQDG 34:0 (3)	30.7441	0.277633	29.3186	0.209608	0.00315419
SQDG 34:2 (1)	29.5785	0.26408	28.4473	0.506443	0.0373587
SQDG 36:0	27.825	0.320143	26.5083	0.260806	0.00781755
SQDG 36:1	28.209	0.220568	26.0557	0.140573	0.000217739
SQDG 36:3 (1)	22.902	0.4549	20.8533	0.285454	0.00410367
SQDG 36:3 (2)	25.84	0.13795	24.3825	0.29865	0.00235959
SQDG 36:6 (1)	25.0774	0.352572	23.9587	0.354566	0.0256818
SQDG 36:6 (2)	24.42	0.21004	22.812	0.43759	0.00682843
TAG 40:0	26.0635	0.700361	23.6437	0.365862	0.00900973
TAG 50:3	27.168	0.600751	25.6985	0.203058	0.0229658
TAG 52:0	28.2554	0.763426	26.6402	0.299053	0.0379648
TAG 52:4	30.368	0.6842	28.1108	0.542371	0.0160607
FA20:2 (2)	27.3781	0.403062	28.1897	0.103512	0.0391001
FA22:3 (2)	26.951	0.426422	27.8426	0.16108	0.0387725
Compound_Name	WT 27	sd	vdac3 27	sd	TTEST: vdac3 27/WT 27
DGDG 38:6	29.3881	0.330897	28.5444	0.422261	0.0478399
FA16:2 (1)	28.626	0.212297	27.9108	0.144497	0.00464079
FA18:3 (2)	29.7611	0.560497	28.7089	0.375576	0.0415894
FA20:0	23.5519	0.553489	22.3167	0.380817	0.0238688
FA20:1	24.3035	0.174804	23.1581	0.268389	0.00206565
FA20:2 (1)	26.9626	1.07171	25.1519	0.364394	0.0337009
FA22:1	21.6434	0.450658	20.8092	0.187796	0.0276501
FA22:3 (1)	29.0129	0.336249	28.2988	0.141555	0.0169231
FA26:0	22.4639	2.14304	18.3026	1.55921	0.0415335
PG 34:2 (2)	31.5335	0.198096	30.7181	0.46068	0.0480672
PG 36:4	25.7085	0.141373	24.9517	0.436462	0.047263
PI 36:6	27.8059	0.28737	27.0953	0.349634	0.0475417
SQDG 36:1	28.209	0.220568	27.4456	0.239353	0.0109855
SQDG 36:4 (2)	26.7403	0.35212	27.4662	0.194421	0.0241169
SQDG 32:0 (2)	30.8401	0.236566	31.8412	0.267947	0.00540218
SQDG 32:1 (1)	28.359	0.320066	29.3709	0.493138	0.0373145
SQDG 36:5 (1)	24.971	0.339152	26.1691	0.337109	0.00819255
FA24:2 (2)	29.0099	0.655973	30.4732	0.209108	0.0118241
Compound_Name	WT 22	sd	hsp70-16 22	sd	TTEST: hsp70-16 22/WT 22
TAG 50:0 (1)	28.6983	0.170948	28.2165	0.130774	0.0256316
TAG 52:0	29.1047	0.27841	28.4816	0.112461	0.0324419
TAG 56:0	27.1446	0.0312308	26.818	0.14929	0.0294375
Compound_Name	WT 22	sd	vdac3 22	sd	TTEST: vdac3 22/WT 22
PE 36:2 (2)	28.6848	1.26906	24.3368	1.94537	0.0441188
PG 32:1	22.621	0.470013	20.7353	0.386084	0.00863043
PS 42:4 1	24.9012	0.808079	22.1314	0.772706	0.0184935
SQDG 36:4 (1)	26.1712	0.414491	25.2025	0.263089	0.0377767
TAG 46:1	28.3804	0.245406	27.104	0.386652	0.0124668
TAG 52:0	29.1047	0.27841	27.5448	0.750568	0.0392117
TAG 56:3	28.2697	0.464919	26.8605	0.288517	0.0162687
TAG 58:3	28.2929	0.500512	26.2573	0.517668	0.0118798
TAG 58:4	28.6262	0.661713	27.2638	0.364419	0.049114
TAG 60:4	28.4785	0.464641	23.0003	2.91151	0.045081
TAG 62:3	28.3287	0.372453	26.3554	0.985819	0.0440825
TAG 64:5	26.4173	0.354137	25.2067	0.277383	0.0140399
FA24:2 (2)	29.7308	0.328719	30.4708	0.173232	0.0367485
TAG 48:0 (2)	16.9408	4.18729	29.9756	0.257002	0.0335443

## Sheet: Table S5
Table S5 Changes in signal intensities of identified lipid molecules in sepals of WT, hsp70-16, and vdav3 plants in response to mild heat stress temperature
Compound_Name	WT 22	sd	WT 27	sd	TTEST: WT 22/WT 27
FA16:2 (1)	28.0979	0.160876	28.626	0.212297	0.0372354
FA20:1	23.473	0.161565	24.3035	0.174804	0.00567263
PG 34:3 (1)	27.9532	0.567796	29.484	0.1885	0.0166233
TAG 46:0 (1)	28.2921	0.145919	28.7889	0.229152	0.0472041
TAG 50:0 (2)	15.003	1.86498	31.2213	0.178227	0.00189342
TAG 54:2	28.2727	0.413195	29.4692	0.49788	0.0457071
TAG 58:1	25.4136	0.190643	27.56	1.17704	0.049375
PE 34:1	27.4553	0.413615	25.0087	0.498756	0.00426058
TAG 52:5	31.6496	1.59685	26.7041	1.59551	0.0274271
TAG 52:6	31.5413	1.21279	27.1316	0.745097	0.00865174
TAG 54:7	32.428	0.915329	28.7885	0.942482	0.0127305
TAG 54:9	33.3033	0.73982	28.2072	1.45707	0.00845412
TAG 60:7	27.3134	1.20522	24.7006	0.345439	0.0320217
Compound_Name	hsp70-16 22	sd	hsp70-16 27	sd	TTEST: hsp70-16 22/hsp70-16 27
DAG 34:2 (1)	26.0143	0.998418	32.775	0.900745	0.00146543
DAG 34:3 (1)	23.9266	1.18805	27.2431	0.460814	0.0157077
DAG 34:4 (1)	21.708	1.30789	25.1294	0.0371689	0.015463
DGDG 36:2	28.1545	1.0996	31.5665	0.95279	0.022102
DGDG 38:4	21.7916	0.913709	30.8148	1.32978	0.00097647
MGDG 32:0	25.9278	0.797296	29.1144	1.53446	0.046169
MGDG 32:5	27.1796	0.298313	35.0501	0.664263	7.45446e-05
MGDG 32:6	27.4651	0.679242	34.1652	0.2849	0.000147173
MGDG 34:3	32.9649	0.799634	35.61	0.254552	0.00814188
MGDG 38:4	25.8606	0.646457	28.9917	0.152718	0.00186995
MGDG 38:5	26.3546	0.931899	34.0096	1.0493	0.00107434
PC 32:0	24.6034	1.05602	34.7271	0.877507	0.000335123
PC 36:1	22.065	1.44454	28.837	0.344891	0.00211851
TAG 40:1	23.0991	0.537658	29.2102	0.254966	9.12217e-05
TAG 42:2	21.8221	0.969071	26.7286	0.395191	0.00190852
TAG 44:1	26.7196	0.601374	29.4637	0.186871	0.00251046
TAG 46:2 (1)	20.1902	1.87601	29.5565	0.756445	0.00199973
TAG 46:2 (2)	27.2373	0.610559	31.804	0.388023	0.000612637
TAG 46:3	24.3698	0.439383	31.7347	0.361408	3.64845e-05
TAG 48:0 (1)	28.7602	0.148687	31.0044	0.0540661	2.53767e-05
TAG 48:0 (2)	15.4209	1.95108	30.0247	0.0858835	0.000317229
TAG 48:3 (1)	26.8778	0.643163	33.3776	1.11648	0.00144702
TAG 48:4 (1)	17.2659	2.22675	33.868	1.04649	0.000473216
TAG 48:4 (2)	22.231	0.830805	31.8139	0.674864	0.000156662
TAG 50:0 (1)	28.2165	0.130774	30.9764	0.462241	0.000880664
TAG 50:1	28.7849	0.542313	30.8072	0.273281	0.00670305
TAG 50:4	25.5758	1.24012	28.6045	0.0695044	0.0194749
TAG 54:0	30.1578	0.453214	32.2836	0.598237	0.0118019
TAG 54:1	26.7035	0.533052	28.1269	0.206823	0.018198
TAG 54:2	28.102	0.441705	29.2758	0.317253	0.0287335
TAG 56:0	26.818	0.14929	30.2118	0.394929	0.000239114
TAG 56:4	27.9436	0.698692	34.8587	0.264943	0.00013753
TAG 56:6	27.1763	1.29448	32.1181	0.470513	0.00512877
TAG 56:9	24.2704	1.94643	28.9493	0.378685	0.0216662
TAG 58:1	25.3988	0.252785	26.483	0.438486	0.0294105
TAG 58:7	25.2208	1.15018	27.7478	0.270841	0.0295708
TAG 60:1	23.8397	0.266585	28.8227	0.765156	0.000677695
TAG 60:2	24.4708	0.571861	26.3967	0.306615	0.0100454
TAG 60:3	27.1106	0.824249	29.1251	0.592483	0.0371317
TAG 62:6	25.2617	1.02029	29.0288	0.979867	0.014547
DAG 34:3 (2)	27.6056	0.827049	23.587	0.464243	0.00278653
DAG 36:5	28.4352	1.05288	20.3069	0.303028	0.000327158
DGDG 32:1	26.7646	0.481133	23.2951	0.779214	0.0042086
DGDG 32:3 (1)	27.1987	0.894051	23.9905	0.102132	0.0052479
DGDG 34:1	31.6763	0.73188	26.5257	0.616198	0.0011296
DGDG 34:2	33.3729	0.494671	27.2225	1.19427	0.00180529
DGDG 34:3	34.1463	0.545588	25.1104	0.446718	3.79871e-05
DGDG 34:4	28.0812	0.387435	24.9306	0.240093	0.000430931
DGDG 34:6	33.3114	0.422197	22.8683	0.50952	1.6606e-05
DGDG 36:3	30.4956	0.652816	25.3146	0.203989	0.00030158
DGDG 36:5	32.4296	0.205454	25.8969	0.398541	2.28176e-05
DGDG 36:6	35.9718	0.376615	27.3559	0.955238	0.000202078
DGDG 38:5	27.6607	0.601241	23.4142	2.07147	0.0380311
FA18:0 (1)	29.2128	0.290615	27.6581	0.250121	0.00328033
FA18:1	29.9072	0.250033	28.9796	0.144532	0.00762071
MGDG 32:4	27.9653	0.869235	24.023	0.367966	0.00293953
MGDG 34:1	31.8696	1.05774	19.5249	1.06971	0.000220547
MGDG 34:5	33.4391	0.775893	31.7847	0.441924	0.0454511
MGDG 34:6	36.5534	0.292418	27.033	0.103425	1.17012e-06
MGDG 36:5	33.1097	0.366408	29.1913	0.328256	0.000247828
PC 32:3	28.2684	2.86742	19.5254	0.401821	0.00946228
PC 34:1	31.1067	1.45222	24.3348	0.212622	0.00202676
PC 34:2 (1)	35.5345	1.09574	19.8413	0.234556	2.66996e-05
PC 34:3	35.9656	0.853668	32.2007	0.268163	0.00285984
PC 36:5	35.7765	1.43717	14.6462	0.561637	2.91869e-05
PC 36:6	34.8834	1.34146	26.4815	1.30887	0.00225802
PE 34:1	27.1657	1.31896	22.8631	0.879595	0.0136471
PE 36:2 (1)	28.9794	1.19241	19.5116	0.429747	0.000318551
PE 36:2 (2)	28.0599	1.25154	23.2623	0.219617	0.00426125
PE 36:5	32.6264	1.35326	24.5201	0.269552	0.000808348
PE 36:6	31.3691	0.843248	29.6204	0.372413	0.0424363
PS 34:0	27.803	0.748443	26.0963	0.238514	0.0281521
PS 36:0	24.7878	0.747525	23.4034	0.0532903	0.0458522
PS 36:1 1	23.8952	0.513181	22.4952	0.186793	0.0165193
PS 36:2	24.1823	0.501021	23.0406	0.166047	0.0285435
PS 38:1 (2)	33.3027	0.547611	31.9219	0.122444	0.0189047
PS 40:1	26.555	1.56479	20.4723	1.90535	0.0187459
PS 40:3 (1)	29.2383	0.959965	27.3101	0.227825	0.0388711
PS 40:5 (1)	30.309	0.128511	28.8296	0.375537	0.00446663
SQDG 34:0 (2)	28.8471	0.716021	27.0682	0.571537	0.0396256
SQDG 34:0 (3)	30.9047	0.568949	29.3186	0.209608	0.0154435
SQDG 36:1	28.4612	0.841876	26.0557	0.140573	0.0120036
SQDG 36:3 (1)	23.2308	0.785609	20.8533	0.285454	0.0116322
SQDG 36:3 (2)	25.9607	0.317369	24.3825	0.29865	0.00495966
SQDG 36:5 (2)	30.117	0.0140214	29.4569	0.251424	0.0153355
SQDG 36:6 (1)	25.6211	0.695516	23.9587	0.354566	0.0299645
SQDG 36:6 (2)	24.2446	0.593992	22.812	0.43759	0.0396192
TAG 50:2	29.0252	0.722921	25.6049	0.566747	0.00448342
TAG 52:0	28.4816	0.112461	26.6402	0.299053	0.000870108
TAG 52:2	29.6956	0.117348	25.8494	0.53282	0.000399172
TAG 52:5	30.174	1.75729	25.8494	0.479585	0.021241
TAG 52:6	30.2338	1.54815	27.0628	0.827935	0.0489058
TAG 54:3	30.1827	0.521074	28.4727	0.426328	0.0170366
TAG 54:4	30.0378	0.552341	26.7349	0.52242	0.00253892
TAG 54:5	30.3253	0.765626	28.465	0.405268	0.0291886
TAG 60:4	27.7756	0.909411	20.594	0.496328	0.000426231
Compound_Name	vdac3 22	sd	vdac3 27	sd	TTEST: vdac3 22/vdac3 27
DAG 36:6	28.4728	0.252602	29.0197	0.196573	0.0319061
MGDG 32:1	26.2714	0.707671	27.7688	0.632935	0.0432441
PG 32:2 (1)	22.69	0.166073	23.9608	0.492954	0.0116408
PG 32:2 (2)	24.6703	0.588251	26.3437	0.452847	0.011479
PG 34:6	27.1658	0.514576	28.1434	0.332874	0.0382914
PS 42:3 (1)	25.2684	0.307289	26.361	0.372509	0.0130848
SQDG 32:0 (2)	29.9463	0.699425	31.8412	0.267947	0.00600602
SQDG 32:1 (1)	27.3531	0.626715	29.3709	0.493138	0.00726861
SQDG 36:4 (1)	25.2025	0.263089	27.0544	0.46084	0.00238575
SQDG 36:4 (2)	25.7836	0.68454	27.4662	0.194421	0.00761242
SQDG 36:5 (1)	23.9098	1.21658	26.1691	0.337109	0.0222626
TAG 46:1	27.104	0.386652	28.2079	0.391643	0.019524
TAG 52:4	28.7321	0.886886	30.7392	0.903215	0.0440315
TAG 64:5	25.2067	0.277383	26.3712	0.0616916	0.000659126
SQDG 36:3 (1)	23.5719	0.671301	22.4819	0.221328	0.037944
